# Supplementary material for: Review of the Integrated Approaches for Monitoring and Treating Parabens in Water Matrices
Source: Molecules. 2024 Nov 22;29(23):5533. doi: 10.3390/molecules29235533 (PMC11643543; doi:10.3390/molecules29235533)
Supplement: Supplementary file 1 [file molecules-29-05533-s001.zip]

Archive with 1 entries (1 files):
- molecules-3277412-supplementary.pdf
